# Supplementary material for: Functional subregions of the human entorhinal cortex
Source: eLife. 2015 Jun 8;4:e06426. doi: 10.7554/eLife.06426 (PMC4458841; doi:10.7554/eLife.06426)
Supplement: Source code 1. — Al-EC and pm-EC masks in template space and the corresponding high-resolution T1-weighted group template (0.6 mm isotropic resolution, whole brain, AC-PC aligned). Masks are predicted clusters derived by multivariate classification of PRC and PHC connectivity preference across both data sets. DOI: http://dx.doi.org/10.7554/eLife.06426.013 [file elife06426s001.zip]

Archive with 11 entries (10 files):
- alEC_PRCpref_left.nii
- __MACOSX/
- __MACOSX/._alEC_PRCpref_left.nii
- alEC_PRCpref_right.nii
- __MACOSX/._alEC_PRCpref_right.nii
- pmEC_PHCpref_left.nii
- __MACOSX/._pmEC_PHCpref_left.nii
- pmEC_PHCpref_right.nii
- __MACOSX/._pmEC_PHCpref_right.nii
- Study_template_wholeBrain.nii
- __MACOSX/._Study_template_wholeBrain.nii
