# Supplementary material for: Functional subregions of the human entorhinal cortex
Source: eLife. 2015 Jun 8;4:e06426. doi: 10.7554/eLife.06426 (PMC4458841; doi:10.7554/eLife.06426)
Supplement: Source code 2. — Al-EC and pm-EC mask in MNI space and the normalized T1-weighted group template (2 mm isotropic resolution). DOI: http://dx.doi.org/10.7554/eLife.06426.014 [file elife06426s002.zip]

Archive with 11 entries (10 files):
- alEC_PRCpref_left_MNI.nii
- __MACOSX/
- __MACOSX/._alEC_PRCpref_left_MNI.nii
- alEC_PRCpref_right_MNI.nii
- __MACOSX/._alEC_PRCpref_right_MNI.nii
- pmEC_PHCpref_left_MNI.nii
- __MACOSX/._pmEC_PHCpref_left_MNI.nii
- pmEC_PHCpref_right_MNI.nii
- __MACOSX/._pmEC_PHCpref_right_MNI.nii
- Study_template_wholeBrain_MNI.nii
- __MACOSX/._Study_template_wholeBrain_MNI.nii
